# Supplementary material for: Feasibility of Implementing Physical Activity Behavior Change Counseling in an Existing Cancer-Exercise Program
Source: Int J Environ Res Public Health. 2021 Dec 2;18(23):12705. doi: 10.3390/ijerph182312705 (PMC8657067; doi:10.3390/ijerph182312705)
Supplement: Supplementary file 1 [file ijerph-18-12705-s001.zip]

Archive with 1 entries (1 files):
- ijerph-1458473-supplementary.pdf
